# Supplementary material for: Discovery of novel plastid phenylalanine (trnF) pseudogenes defines a distinctive clade in Solanaceae
Source: Springerplus. 2013 Sep 12;2:459. doi: 10.1186/2193-1801-2-459 (PMC3786074; doi:10.1186/2193-1801-2-459)
Supplement: Supplementary file 2 — Additional file 2: Sequence alignment of pseudogene copies. (FASTA 41 KB) [file 40064_2013_535_MOESM2_ESM.fasta]

>trnF 
GCCGGGATAGCTCATTGGTA-GAGCAGAGGACT-GAAAA-TCC-TCGTGTC-----A---
---CCAGT--------------T--------CAA--------------------------
---------A-----------------------TC-----TGGTTCCTGGA-----
>Chamaesaracha_cornopus_(EU580978)_PSC4 
------------------TA-GAGCAGAGGACT-GCAAA-TCC-TCGTGTT-----C---
---CCAGC--------------A--------CCA--------------------------
---------A-----------------------TC-----TGGATTGGG-------
>Iochroma_umbellatum_(EU581002)_PSC1_just_copy 
----------------------AGCAGAGGGCT-GAAAA-TCC-TCATGTT-----A---
---CGGGT--------------T--------CTA--------------------------
---------A-----------------------TA-----TAGATTGGGG------
>Vassobia_dichotoma_(EU581067)_PSC1_just_copy 
----------------------AGCAGAGGGCT-GAAAA-TCC-TCATGTT-----A---
---CGGGT--------------T--------CTA--------------------------
---------A-----------------------TA-----TAGATTGGG-------
>Aureliana_fasciculata_(EU580961)_PSC1_just_copy 
----------------------AGCAGAGGGCT-GAAAA-TCC-TCATGTT-----A---
---CGTAT--------------T--------CTA--------------------------
---------A-----------------------TA-----TAGATTGGGG------
>Nothocestrum_latifolium_(EU581037)_PSC1_just_copy 
----------------------AGCAGAGGGCT-GAAAA-TCC-TCATGTT-----A---
---CGTAT--------------T--------CTA--------------------------
---------A-----------------------TA-----TAGATTGGGG------
>Dunalia_solanacea_(EU580988)_PSC1_just_copy 
----------------------AGCAGAGGGCT-GAAAA-TCC-TCATGTT-----A---
---CGGGT--------------T--------CTA--------------------------
---------A-----------------------TA-----TAGATTGGGG------
>Iochroma_fuchsioides_(EU581001)_PSC1_just_copy 
----------------------AGCAGAGGGCT-GAAAA-TCC-TCATGTT-----A---
---CGGGT--------------T--------CTA--------------------------
---------A-----------------------TA-----TAGATTGGGG------
>Leucophysalis_nana_(EU581014)_PSC1_just_copy 
----------------------AGCAGAGGGCT-GAAAA-TCC-TCATGTT-----A---
---CGGGT--------------T--------CGA--------------------------
---------A-----------------------TA-----TATATTGCGG------
>Witheringia_mexicana_(EU581073)_PSC1_just_copy 
----------------------AGCAGAGGGCT-GAAAA-TCC-TCATGTT-----A---
---CGGGT--------------T--------CGA--------------------------
---------A-----------------------TA-----TAGATTGGGG------
>Brachistus_stramonifolius_(EU580963)_PSC1_just_copy 
----------------------AGCAGAGGGCT-GAAAA-TCC-TCATGTT-----A---
---CGGGT--------------T--------CGA--------------------------
---------A-----------------------TA-----TAGATTGGG-------
>Leucophysalis_grandiflora_(EU581013)_PSC1_just_copy 
-----------------------ACAGAGGACT-GAAAA-TAC-TCATGTT-----A---
---CGGGT--------------T--------CGA--------------------------
---------A-----------------------TA-----TAGATTGGGG------
>Quincula_lobata_(EU581051)_PSC1_just_copy 
----------------------AGCAGAGGACT-GAAAA-TAC-TCATGTT-----A---
---CGGGT--------------T--------CGA--------------------------
---------A-----------------------TA-----TAGATTGGGG------
>Witheringia_meiantha_(EU581072)_PSC1_just_copy 
----------------------AGCAGAGGGCT-GAAAA-TAC-TCATGTT-----A---
---CGGGT--------------T--------CGA--------------------------
---------A-----------------------TA-----TAGATTGGGG------
>Chamaesaracha_cornopus_(EU580978)_PSC1_just_copy 
----------------------AGCAGAGGACT-GCAAA-TCC-TCATGTT-----A---
---CGGGT--------------T--------CGA--------------------------
---------A-----------------------TA-----TAGATTGGGG------
>Chamaesaracha_sordida_(EU580979)_PSC1_just_copy 
----------------------AGCAGAGGACT-GCAAA-TCC-TCATGTT-----A---
---CGGGT--------------T--------CGA--------------------------
---------A-----------------------TA-----TAGATTGGGG------
>Witheringia_macrantha_(EU581071)_PSC1_just_copy 
----------------------AGCAGAGGGCT-GAAAA-TCC-TCATGTT-----A---
---CGGGT--------------T--------CGA--------------------------
---------A-----------------------TA-----TAGATTGGGG------
>Physalis_philadelphica_(EU581045)_PSC5 
------------------TA-GACCAGGGGACT-GCAAA-TCC-TTATGTT-----A---
---CGGGT--------------T--------CCA--------------------------
---------A-----------------------TC-----CGGATTGG--------
>Witheringia_solanacea_(EU581074)_PSC2 
--------------TTGGTA-GACCAGGGGACT-GCAAA-TCC-TTATGTT-----A---
---CGGGT--------------T--------CCA--------------------------
---------A-----------------------TC-----CGGATTGG--------
>Witheringia_mexicana_(EU581073)_PSC4 
------------------TA-GACCAGGGGACT-GAAAA-TCC-TTATGTT-----A---
---CGGGT--------------T--------CCA--------------------------
---------A-----------------------TC-----CGGATTGG--------
>Witheringia_macrantha_(EU581071)_PSC4 
------------------TA-GACCAGGGGACT-GAAAA-TCC-TTATGTT-----A---
---CGGGT--------------T--------CCA--------------------------
---------A-----------------------TC-----CGGATTGG--------
>Chamaesaracha_cornopus_(EU580978)_PSC3 
--------------TTGGTA-CACCGGGGGACT-TAAAA-TCC-TTATGTT-----A---
---CGGGT--------------T--------CCA--------------------------
---------A-----------------------TC-----CGGATTGG--------
>Chamaesaracha_sordida_(EU580979)_PSC3 
--------------TTGGTA-CACCGGGGGACT-TAAAA-TCC-TTATGTT-----A---
---GGGGT--------------T--------CCA--------------------------
---------A-----------------------TC-----CGGATTGG--------
>Witheringia_meiantha_(EU581072)_PSC3 
--------------TTGGTA-GACCGGGGGACT-TAAAA-TCC-TTATGTT-----A---
--CCGGGT--------------T--------CCA--------------------------
---------A-----------------------TC-----CGGATTGG--------
>Physalis_peruviana_(EU581044)_PSC3 
--------------TTGTTA-GACCGGGGGACT-GAAAA-TAC-TTATGTT-----A---
---TGGGT--------------T--------CCA--------------------------
---------A-----------------------TC-----CGGATTGG--------
>Capsicum_minutiflorum_(EU580970)_PSC5 
-------------------AATACCGGGGGACT-CTAAA-CCC-TTGTGTT---------
---CAAGG----------------------------------------------------
---------------------------------TT-----CGAATTGGG-------
>Capsicum_pubescens_(AY348982)_PSC5 
-------------------AATACCGGGGGACT-CTAAA-TCC-TTGTGTT---------
---CAAGG--------------T--------TCG--------------------------
---------A------------------------------CGAATTGGG-------
>Deprea_sylvarum_(EU580985)_PSC3 
--------------TTGGTA-GACCGGGGGACT-GAAAA-TCCCTTTTTCC---------
---CCGGT-----------------------TCA--------------------------
---------AAA---------------------TC-----TGGATTGGG-------
>Larnax_subtriflora_(EU581009)_PSC3 
--------------TTGGTA-GACCGTAGGACT-GAAAA-TCC-TTTTTTA-----C---
---CCGGT--------------T--------AAA--------------------------
---------A-----------------------TC-----TGGATTGGG-------
>Margaranthus_solanaceus_(EU581025)_PSC3 
-----------------TTGTAGACCGGGGACT-GAAA--TCC-TTTTTAC---------
---CCAGT--------------T--------CAA--------------------------
---------A-----------------------TC-----CGGATTG---------
>Brachistus_stramonifolius_(EU580963)_PSC3 
-------------GTTGGTA-GACCGGGGGACT-GAAAA-TCC-TTTTTTA-----C---
---CCAGT--------------T--------CAA--------------------------
---------A-----------------------TC-----CGGATTGG--------
>Witheringia_mexicana_(EU581073)_PSC3 
--------------TTGGTA-GACCGGGGGACT-GAAAA-TCC-TTTTTTA-----C---
---CCAGT--------------T--------CAA--------------------------
---------A-----------------------TC-----CGGATTGG--------
>Witheringia_macrantha_(EU581071)_PSC3 
--------------TTGGTA-GACCGGGGGACT-GAAAATCCTTTTTTACC---------
---CAGGT--------------T--------CAA--------------------------
---------A-----------------------TC-----CGGATTGG--------
>Physalis_philadelphica_(EU581045)_PSC4 
--------------TTGTTA-GACCGGGGGACT-GAAAA-TCC-TTTTTTA-----C---
---CCAGT--------------T--------CAA--------------------------
---------A-----------------------TC-----CGGATTGG--------
>Physalis_philadelphica_(EU581045)_PSC3 
--------------TTGTTA-GACCGGGGGACT-GAAAA-TCC-TTTTTTA-----C---
---CCAGT-----------------------TCA--------------------------
---------A-----------------------AT-----TGGATTGGGGGG----
>Tubocapsicum_anomalum_(EU581066)_PSC5 
------------------TA-GACCGGGGGACT-GAAAA-TTC-TCATGTT-----A---
---AGGGT--------------T--------TCA--------------------------
---------A-----------------------TC-----CGGATTGG--------
>Tubocapsicum_anomalum_(EU581066)_PSC2 
------------------TA-GACCAGGGGACT-GAAAA-TTC-TCATGTT-----A---
---AGGGT--------------T--------TCA--------------------------
---------A-----------------------TC-----CGGATTGG--------
>Tubocapsicum_anomalum_(EU581066)_PSC3 
------------------TA-GACCAGGGGACT-GAAAA-TTC-TCATGTT-----A---
---AGGGT--------------T--------TCA--------------------------
---------A-----------------------TC-----CGGATTGG--------
>Tubocapsicum_anomalum_(EU581066)_PSC4 
------------------TA-GACCGGGGGACT-GAAAA-TTC-TCATGTT-----A---
---AGGGT--------------T--------CCA--------------------------
---------A-----------------------TC-----CGGATTGG--------
>Discopodium_penninervium_(EU580986)_PSC2 
--------------TTGGTA-GACCAGGGGACT-GAAAA-TTC-TCACGTT-----A---
---ACGGT--------------T--------CCA--------------------------
---------A-----------------------TC-----CGGA------------
>Margaranthus_solanaceus_(EU581025)_PSC4 
------------------TA-GACCAG-GGACT-GAAA--TCC--TATGTA---------
---CGGTT-----------------------CCA--------------------------
---------A-----------------------TC-----CGGATTG---------
>Vassobia_dichotoma_(EU581067)_PSC3 
-------------GTTGGTA-GACCAGGGGACT-CAAAA-TTC-TCATGTT-----A---
---ACGGT--------------T--------CCA--------------------------
---------A-----------------------TC-----CGG-------------
>Dunalia_solanacea_(EU580988)_PSC3 
--------------TTGGTA-GACCAGGGGACT-CAAAA-TTC-TCATGTT-----A---
---ACGGT--------------T--------CCA--------------------------
---------A-----------------------TC-----CGGA------------
>Eriolarynx_lorentzii_(EU580990)_PSC3 
--------------TTGGTA-GACCAGGGGACT-CAAAA-TTC-TCATGTT-----A---
---ACGGT--------------T--------CCA--------------------------
---------A-----------------------TC-----CGGA------------
>Iochroma_australe_(EU580999)_PSC3 
--------------TTGGTA-GACCAGGGGACT-CAAAA-TTC-TCATGTT-----A---
---ACGGT--------------T--------CCA--------------------------
---------A-----------------------TC-----CGGA------------
>Saracha_punctata_(EU581053)_PSC3 
--------------TTGGTA-GACCAGGGGACT-CAAAA-TTC-TCATGTT-----A---
---ACGGT--------------T--------CCA--------------------------
---------A-----------------------TC-----CGGATTGG--------
>Tubocapsicum_anomalum_(EU581066)_PSC6 
------------------TA-GACCAGGGGACT-GAAAA-TTC-TCATGTT-----A---
---AGGGT--------------T--------CCA--------------------------
---------A-----------------------TC-----CGGATTGG--------
>Capsicum_baccatum_(EU580969)_PSC3 
--------------------------GGGGACT-TAAAA-TTC-TCATGTT---------
---CGAGG-------------TT--------CCA--------------------------
-------------------------------------------ATTGGG-------
>Capsicum_chinense_(EU603443)_PSC3 
--------------------------GGGGACT-TAAAA-TTC-TCATGTT---------
---CGAGG----------------------------------------------------
---------------------------------TT-----CCAATTGGG-------
>Capsicum_minutiflorum_(EU580970)_PSC3 
--------------------------GGGGACT-GAAAA-TTC-TCATGTT-----C---
---GAGGT--------------T--------CCA--------------------------
-------------------------------------------ATTGGG-------
>Capsicum_pubescens_(AY348982)_PSC3 
--------------------------GGGGACT-GAAAA-TTC-TCATGTT---------
---CGAGG----------------------------------------------------
---------------------------------TT-----CCAATTGGG-------
>Margaranthus_solanaceus_(EU581025)_PSC5 
------------------TA-GACCAGAGGACT-G-AAA-TAC--TATGCT-----A---
--------------------------TGGTTCAATCGGATGGAGACAGAGACTGAATCCG
GTTACATCCA-----------------------TC-----TGGATTGGG-------
>Physalis_peruviana_(EU581044)_PSC4 
------------------TA-GACCAGAGGACT-GAAAA-TAC-TTATGCT-----A---
---TGGGT--------------T--------CAA--------------------------
---------A-----------------------TC-----CGGAT-----------
>Oryctes_nevadensis_(EU581039)_PSC1_just_copy 
----------------------AGCAGAGGACT-GCAAA-TCC-TCATGTT-----A---
---CGGGT--------------T--------CCA--------------------------
---------A-----------------------TC----CCGGATTGG--------
>Lycianthes_inaequilatera_(EU581018)_PSC6 
--------------TTGGTA-GACCAAAGGGTT-GTAAA-TCC-TCGTGTT-----A---
---CCAGT--------------C--------CCA--------------------------
---------A---------CCCTGGATCCCAAATC-----TGGATTGGG-------
>Lycianthes_ciliolata_(EU581016)_PSC4 
--------------TTGGTA-GACCAAAGGGTT-GTAAA-TCC-TCGTGTT-----A---
---CCAGT--------------C--------CCA--------------------------
---------A----------CCTGGATCCCAAATC-----TGGATTGGG-------
>Lycianthes_peduncularis_(EU581020)_PSC4 
--------------TTGGTA-GACCAAAGGGTT-GTAAA-TCC-TCGTGTT-----A---
---CCAGT--------------C--------CCA--------------------------
---------A----------CCTGGATCCCAAATC-----TGGATTGGG-------
>Lycianthes_glandulosa_(EU581017)_PSC3 
------------------TA-GACCAAAGGATG-GTAAA-TCC-TCGGGTT-----A---
---CCAGTC-CCAACCTTTATCC--------CCA--------------------------
---------A-----------------------TC-----TGGATTGTG-------
>Lycianthes_heteroclita_(DQ180414)_PSC2 
------------------TA-GACCAAAGGATG-GTAAA-TCC-TCGGGTT-----A---
---CCAGT-CCCAACCTTTATCC--------CCA--------------------------
---------A-----------------------TC-----TGGA------------
>Lycianthes_multiflora_(EU581019)_PSC3 
------------------TA-GACCAAAGGATG-GTAAA-TCC-TCGGGTT-----A---
---CCAGT--------------C--------CCA--------------------------
---------A----------CCTTTATCCCCAATC-----TGGATTGTG-------
>Lycianthes_shanesii_(EU581021)_PSC1_just_copy 
--------------TTGGTA-GACCAAAGGATG-GTAAA-TCC-TCGGGTT-----A---
---CCAGT--------------C--------CCA--------------------------
---------A----------CCTCTATCCCAAATC-----TGGATTGTG-------
>Capsicum_minutiflorum_(EU580970)_PSC4 
-------------ATTGGTA-GACCAAAGGATT-GTAAA-TCC-TCGTCCC-----A---
---CCAGT-----------------------TCA--------------------------
---------A---------------------------------ATTAGG-------
>Capsicum_pubescens_(AY348982)_PSC4 
-------------ATTGGTA-GACCAAAGGATT-GTAAA-TCC-TCGTCCC-----A---
---CCAGT--------------T--------CCA--------------------------
-------------------------------------------ATTAGG-------
>Capsicum_baccatum_(EU580969)_PSC4 
-------------------ATTGGTATAGCCCT-GAAAA-TCC-TCGGGTT-----A---
---CCAGT--------------C--------CCA--------------------------
---------A-----------------------CC---------------------
>Capsicum_pubescens_(AY348982)_PSC6 
-------------------ATTGGTATAGCCCT-GAAAA-TCC-TCGGGTT-----A---
---CCAGT--------------C--------CCA--------------------------
--------------------------------------------------------
>Capsicum_minutiflorum_(EU580970)_PSC6 
-------------------ATTGGTATAGCCCT-GAAAA-TCC-TCGGGTT-----A---
---CCAGT--------------C--------CCA--------------------------
---------A---------CCCTTGATAAAAAATC-----TGGATTGGG-------
>Capsicum_chinense_(EU603443)_PSC4 
-------------------ATTGGTATAGCCCT-GAAAA-TCC-TCGGGTT-----A---
---CCAGT--------------C--------CCA--------------------------
---------A----------CCTTGATAAAAAATC-----TGGATTGGG-------
>Capsicum_rhomboideum_(EU580971)_PSC1_just_copy 
----------------------AGCAGAGAACT-GAAAA-TCC-TCGGGTT-----A---
---CCAGT--------------C--------CCA--------------------------
---------A----------CCTTGATAAAAAATC-----TGGATGGG--------
>Nectouxia_formosa_(EU581031)_PSC1_just_copy 
----------------------AGCAGAGGGCT-AAAAA-TCC-TCGTGTC-----A---
---CCAGT--------------Y--------CAA--------------------------
---------A-----------------------TA---------------------
>Iochroma_umbellatum_(EU581002)_PSC2 
--------------TTGGTA-GACCAGGGGACT-GAAAA-TCC-TCGTGTT-----C---
---CCAGC--------------C--------CCA--------------------------
---------A-----------------------TC-----TGGATTGG--------
>Iochroma_fuchsioides_(EU581001)_PSC2 
--------------TTGGTA-GACCAGGGGACT-TAAAA-TCC-TCGTGTT-----C---
---CCAGC--------------C--------CCA--------------------------
---------A-----------------------TC-----TGGATTGGG-------
>Acnistus_arborescens_(EU580954)_PSC2 
--------------TTGGTA-GACCAGGGGACT-GAAAA-TCC-TCGTGTT-----C---
---CCAGT--------------C--------CCA--------------------------
---------A-----------------------TC-----TGGATTGGG-------
>Vassobia_dichotoma_(EU581067)_PSC2 
-------------GTTGGTA-GACCAGGGGACT-GAAAA-TCC-TCGTGTT-----C---
---CCAGT--------------C--------CCA--------------------------
---------A-----------------------TT-----TGGATTGGGGGG----
>Saracha_punctata_(EU581053)_PSC2 
--------------TTGGTA-GACCAGGGGACT-GAAAA-TCC-TCGTGTT-----C---
---CCAGT--------------C--------CCA--------------------------
---------A-----------------------TT-----TGGATTGGGGGGG---
>Iochroma_australe_(EU580999)_PSC2 
--------------TTGGTA-GACCAGGGGACT-GAAAA-TCC-TCGTGTT-----C---
---CCAGT--------------C--------CCA--------------------------
---------A-----------------------TT-----TGGATTGGGGGGG---
>Dunalia_solanacea_(EU580988)_PSC2 
--------------TTGGTA-GACCAGGGGACT-GAAAA-TCC-TCGTGTT-----C---
---CCAGT--------------C--------CCA--------------------------
---------A-----------------------TT-----TGGATTGGGGGGG---
>Eriolarynx_lorentzii_(EU580990)_PSC2 
--------------TTGGTA-GACCAGGGGACT-GAAAA-TCC-TCGTGTT-----C---
---CCAGT--------------C--------CCA--------------------------
---------A-----------------------TT-----TGGATTGGGGGGG---
>Chamaesaracha_cornopus_(EU580978)_PSC2 
--------------TTGGTA-GACCAGGGGACT-GCAAA-TCC-TCGTGTT-----C---
---CCAGT-------------CC--------CCA--------------------------
---------A-----------------------CT-----TGGATTGGGGGG----
>Chamaesaracha_sordida_(EU580979)_PSC2 
--------------TTGGTA-GACCAGGGGACT-GCAAA-TCC-TCGTGTT-----C---
---CCAGT-------------CC--------CCA--------------------------
---------A-----------------------CT-----TGGATTGGGGGG----
>Witheringia_meiantha_(EU581072)_PSC2 
--------------TTGGTA-GACCAGGGGACT-GCAAA-TCC-TCGTGTT-----C---
---CCAGT--------------C--------CCA--------------------------
---------A-----------------------TT-----TGGATTGGGGGGG---
>Deprea_sylvarum_(EU580985)_PSC2 
--------------TTGGTA-GACCAGGGGACT-GGAAA-TTC-TCGTGTT-----C---
---CCATT--------------C--------CTA--------------------------
---------A-----------------------TT-----TTAATTGGGGGGG---
>Larnax_subtriflora_(EU581009)_PSC2 
--------------TTGGTA-GACCAGGGGACT-GGAAA-TTC-TCGTGTT-----C---
---CCATT--------------C--------CTA--------------------------
---------A-----------------------TT-----TTAATTGGGGGGG---
>Witheringia_mexicana_(EU581073)_PSC2 
--------------TTGGTA-GACCAGGGGACT-GCAAA-TAC-TCGTGTT-----C---
---CCAGT--------------C--------CCA--------------------------
---------A-----------------------TT-----TGGATTGGGGGGGGGG
>Brachistus_stramonifolius_(EU580963)_PSC2 
-------------GTTGGTA-GACCAGGGGACT-GCAAA-TCC-TCGTGTT-----C---
---CCAGT----------------CC-----CAA--------------------------
---------A-----------------------TT-----TGGATTGGGGGG----
>Witheringia_macrantha_(EU581071)_PSC2 
--------------TTGGTA-GACCAGGGGACT-GCAAA-TCC-CGATGTT-----C---
---CCAGT--------------C--------CCA--------------------------
---------A-----------------------TT-----TGGATTGGGGGGG---
>Margaranthus_solanaceus_(EU581025)_PSC2 
---------------TGTTA-GACCA-GGGACT-GAAAA--TC-TCGTGTT-----C---
---CCAGT-----------------------CCA--------------------------
---------A------------------------T-----TGGATTGGGGG-----
>Physalis_philadelphica_(EU581045)_PSC2 
--------------TTGTTA-GACCAGGGGACT-GCAAA-TTC-TCGTGTT-----C---
---CCAGT-----------------------TCA--------------------------
---------A-----------------------TT-----TGGATTGGGGGG----
>Physalis_peruviana_(EU581044)_PSC2 
--------------TTGTTA-GACCAGGGGACT-GAAAA-TTC-TCGTGTT-----C---
---CCAGT-----------------------TCA--------------------------
---------A-----------------------TT-----TGGATTGGGGGG----
>Witheringia_meiantha_(EU581072)_PSC4 
------------------TA-GAGCAGAGGACT-GCAAAGCCC-TCGTGTT-----C---
---CCAGC--------------C--------CCA--------------------------
---------A-----------------------TC-----TGGATTGGG-------
>Physalis_alkekengi_(DQ180420)_PSC2 
------------------TA-GAGCAGAGGACT-GCAAA-CCC-TCGTGTT-----C---
---CCAGC--------------C--------CCA--------------------------
---------A-----------------------TC-----TGGATTGGG-------
>Physalis_carpenteri_(EU581042)_PSC2 
------------------TA-GAGCAGAGGACT-GCAAA-CCC-TCGTGTT-----C---
---CCAGC--------------C--------CCA--------------------------
---------A-----------------------TC-----TGGATTGGG-------
>Witheringia_macrantha_(EU581071)_PSC5 
------------------TA-GAGCAGAGGACT-GCAAA-CCC-TCGTGTT-----C---
---CCAGC--------------C--------CCA--------------------------
---------A-----------------------TC-----TGGATTGGG-------
>Witheringia_mexicana_(EU581073)_PSC5 
------------------TA-GAGCAGAGGACT-GCAAA-CCC-TCGTGTT-----C---
---CCAGC--------------C--------CCA--------------------------
---------A-----------------------TC-----TGGATTGGG-------
>Dunalia_solanacea_(EU580988)_PSC4 
--------------TTGGTA-GACCAGAGGACT-GCAAA-CCC-TCGTGTT-----C---
---CCAGC--------------C--------CCA--------------------------
---------A-----------------------TC-----TGGATTGGG-------
>Eriolarynx_lorentzii_(EU580990)_PSC4 
--------------TTGGTA-GACCAGAGGACT-GCAAA-CCC-TCGTGTT-----C---
---CCAGC--------------C--------CCA--------------------------
---------A-----------------------TC-----TGGATTGGG-------
>Iochroma_australe_(EU580999)_PSC4 
--------------TTGGTA-GACCAGAGGACT-GCAAA-CCC-TCGTGTT-----C---
---CCAGC--------------C--------CCA--------------------------
---------A-----------------------TC-----TGGATTGGG-------
>Saracha_punctata_(EU581053)_PSC4 
------------------TA-GACCAGAGGACT-GCAAA-CCC-TCGTGTT-----C---
---CCAGC--------------C--------CCA--------------------------
---------A-----------------------TC-----TGGATTGGG-------
>Vassobia_dichotoma_(EU581067)_PSC4 
------------------TA-GACCAGAGGACT-GCAAA-CCC-TCGTGTT-----C---
---CCAGC--------------C--------CCA--------------------------
---------A-----------------------TC-----TGGATTGGG-------
>Leucophysalis_grandiflora_(EU581013)_PSC2 
--------------TTGGTA-GACCAGGGGACT-GCAAA-TCC-TCGTGTT-----C---
---CCAGC--------------C--------CCA--------------------------
---------A-----------------------TC-----TGGATTGGG-------
>Leucophysalis_nana_(EU581014)_PSC2 
--------------TTGGTA-GACCAG-GGACT-GCAA--TCC-TCGTGTT-----C---
---CCAGC--------------C--------CCA--------------------------
---------A-----------------------TC-----TGG-------------
>Discopodium_penninervium_(EU580986)_PSC3 
--------------TTGGTA-GACCAGAGGATTTGCAAA-TAC-TCGTGTT-----C---
---CCAGC--------------C--------CCA--------------------------
---------A-----------------------TC-----TGTA------------
>Nothocestrum_longifolium_(EU581038)_PSC2 
------------------TA-GACCAGAGGATTTGCAAA-TAC-TCGTGTT-----C---
---CCAGC--------------C--------CCA--------------------------
---------A-----------------------TC-----TGTATTGG--------
>Oryctes_nevadensis_(EU581039)_PSC2 
------------------TA-GAGCAGAGGACT-GCAAA-TCC-TCGTGTT-----C---
---CCAGC--------------C--------CCA--------------------------
---------A-----------------------TC-----TGGATTGG--------
>Witheringia_solanacea_(EU581074)_PSC3 
------------------TA-GAGCAGAGGACT-GCAAA-TCC-TCGTGTT-----C---
---CCAGC--------------C--------CCA--------------------------
---------A-----------------------TC-----TGGATTGGG-------
>Oryctes_nevadensis_(EU581039)_PSC3 
------------------TA-GAGCAGAGGACT-GCAAA-TCC-TCGTGTT-----C---
---CCAGC--------------C--------CCA--------------------------
---------A-----------------------TC-----TGGATTGGG-------
>Chamaesaracha_sordida_(EU580979)_PSC4 
------------------TA-GAGCAGAGGACT-GCAAA-TCC-TCGTGTT-----C---
---CCAGC--------------A--------CCA--------------------------
---------A-----------------------TC-----TGGATTGGG-------
>Tubocapsicum_anomalum_(EU581066)_PSC7 
------------------TA-GACCAGAGGACT-CCAAA-TCC-TCTGGTC----TA---
---CCAAT--------------T--------CCA--------------------------
---------A-----------------------TC-----TGGATTGGG-------
>Witheringia_cuneata_(EU581070)_PSC2 
--------------TTGGTA-GAGCAGAGGACT-CAAAA-TCC-TCTGGTC----TA---
---CCAAT--------------CCCC-----CCA--------------------------
---------A-----------------------TC-----TGGATTGGG-------
>Nothocestrum_longifolium_(EU581038)_PSC3 
------------------TA-GACCAGAGGACT-GCAAA-TCC-TCTGGTC----TA---
---CCAAT--------------C--------CCA--------------------------
---------A-----------------------TC-----TGGATTGGG-------
>Nothocestrum_latifolium_(EU581037)_PSC2 
--------------TTGGTA-GACCAGGGGACT-GCAAA-GCC-TCTGGTC----TA---
---CCAAT--------------C--------CCA--------------------------
---------A-----------------------TC-----TGGATTGGG-------
>Physalis_heterophylla_(EU581043)_PSC2 
--------------TTGTTA-GACCAGGGGACT-GAAAA-TCC-TCTGGTC-TACCA---
-ATCCAAT--------------C--------CCA--------------------------
---------A-----------------------TC-----TGGATTGGG-------
>Discopodium_penninervium_(EU580986)_PSC4 
--------------TTGGTA-GACCAGAGGACT-GAAAA-TCC-TCTGGTC----TA---
---CCAAT--------------C--------CCA--------------------------
---------A-----------------------TC-----TGGATTGGG-------
>Jaltomata_auriculata_(EU581006)_PSC2 
--------------TTGGTA-GATCATAGGACT-TCAAA-TCC-TC--GTT---------
-------------------------------CCA--------------------------
---------A-----------------------TC-----TGGATTGGG-------
>Jaltomata_sinuosa_(DQ180418)_PSC2 
--------------TTGGTA-GATCATAGGACT-TCAAA-TCC-TC--GTT---------
-------------------------------CCA--------------------------
---------A-----------------------TC-----TGGATTGGG-------
>Solanum_herculeum_(DQ180466)_PSC2 
--------------TTGGTA-GAGTAGAGGACT-GTAAG-TCC-TCGTGCC-----A---
---CCTGT--------------T--------CCA--------------------------
---------A-----------------------TC-----TGGGTTGGG-------
>Solanum_aviculare_(HM006836)_PSC2 
--------------TTGGTA-GAGTAGAGGACT-GTAAA-TCC-TCGTGCC-----A---
---CCTGT--------------T--------CCA--------------------------
---------A-----------------------TC-----TGG-------------
>Solanum_melongena_(EU176149)_PSC2 
--------------TTGGTA-GGATAGAGGACT-GGAAA-TCC-TC--GTT---------
---CCAAT-----------------------CTA--------------------------
---------A-----------------------TC-----TGGGTTGG--------
>Salpichroa_origanifolia_(EU581052)_PSC2 
--------------TTGGGATTGGTAGAGGACT-GTAAA-TCC-TCGTTCC-----A---
---CCAGT-----------------------CCC--------------------------
--------------------------------------------------------
>Solanum_trisectum_(JN130370)_PSC2 
--------------TTGGTA-GAGTAGAGGACT-GTAAA-TCC-TCGTGCC-----A---
---CCTGT--------------T--------CCA--------------------------
---------A-----------------------TC-----TGGATTGGG-------
>Jaltomata_grandiflora_(EU581007)_PSC2 
--------------TTGGTA-GATCATAGGACT-GAAAA-TCC-TC--GTT---------
-------------------------------CCA--------------------------
---------A-----------------------TC-----TGGATTGGG-------
>Jaltomata_sinuosa_(DQ180418)_PSC1_just_copy 
---------------------ACGCAGAGGACT-GAAAA-TTC-TCGTGTT-----A---
---CCGGT--------------T--------CAA--------------------------
---------A-----------------------TC-----TGGATTGGGG------
>Jaltomata_auriculata_(EU581006)_PSC1_just_copy 
-----------------------GCAGAGGACT-GAAAA-TTC-TCGTGTC-----A---
---CCGGT--------------T--------CAA--------------------------
---------A-----------------------TC-----TGGATTGGGG------
>Jaltomata_procumbens_(AY098695)_PSC1_just_copy 
-----------------------GCAGAGGACT-GAAAA---------------------
------------------------------------------------------------
---------------------------------TT---------------------
>Jaltomata_grandiflora_(EU581007)_PSC1_just_copy 
-----------------------GCAGAGGACT-GAAAA-TTC-TCGTGTT-----A---
---CCGGT--------------T--------CAA--------------------------
---------A-----------------------TC-----TGGATTGGGG------
>Datura_leichhardtii_(EU580983)_PSC1_just_copy 
------------GCCGGGATAACTCAGAGGACT-GAAAA-TCC-TCGTGTT-----A---
---CCACT--------------C--------CAA--------------------------
---------A-----------------------TC-----TGGATTGG--------
>Datura_stramonium_(EU580984)_PSC1_just_copy 
-----------GCCGGGATA-ACTCAGAGGACT-GAAAA-TCC-TCGTGTT-----A---
---CCACT--------------C--------CAA--------------------------
---------A-----------------------TC-----TGGATTGG--------
>Brugmansia_sanguinea_PSC1_just_copy 
-----------GCCGGGATA-ACTCAGAGGACT-GAAAA-TCC-TCGTGTT-----A---
---CCAGT--------------C--------CAA--------------------------
---------A-----------------------TC-----TGGATTGG--------
>Iochroma_cardenasianum_(EU581000)_PSC1_just_copy 
----------------------CTCAGAGGACT-GAAAA-TCC-TCGTGTT-----A---
---CCAGT--------------C--------CAA--------------------------
---------A-----------------------TC-----TGGATTGG--------
>Brugmansia_aurea_(EU580965)_PSC1_just_copy 
-----------GCCGGGATA-ACTCAGAGGAACTGAAAA-TCC-TCATGTT-----A---
---CCGGT-----------------------TCA--------------------------
---------A----------------ATGCAAATC-----TGGATTGG--------
>Cuatresia_exiguiflora_(EU580981)_PSC1_just_copy 
---------------------AAGCAGAGGACT-CAAAA-TCC-TCATGTT-----A---
---GCGGT--------------T--------CCA--------------------------
---------ATATAGACATGTTAGCGTTTCCAATA-----TAGATTGGGG------
>Witheringia_cuneata_(EU581070)_PSC1_just_copy 
----------------------AGCAGAGGACT-CAAAA-TCC-TCATGTT-----A---
---GCGGT--------------T--------CCA--------------------------
---------ATATAGACATGTTAGCGTTTCCAATA-----TAGATTGGGG------
>Cuatresia_riparia_(EU580982)_PSC1_just_copy 
----------------------AGCAGAGGACT-CAAAA-TCC-TCATGTT-----A---
---GCGGT--------------T--------CCA--------------------------
---------ATATAGACATGTTAGCGTTTCCAATA-----TAGATTGGGG------
>Solanum_melongena_(EU176149)_PSC1_just_copy 
---------------------------AGGACT-CGAAA-TCC-TCATGTT-----AACG
GTTCCAAT-------------TT--------CCA--------------------------
---------A-----------------------TC-----CAGA------------
>Capsicum_baccatum_(EU580969)_PSC1_just_copy 
----------------------AGCAGAGAACT-AAAAA-TCC-TCATGTT-AACGAA--
----CGGT--------------T--------CCA--------------------------
--------------------------------------------------------
>Capsicum_chinense_(EU603443)_PSC1_just_copy 
----------------------AGCAGAGAACT-AAAAA-TCC-TCATGTTAACGAA---
---CGGTT-----------------------CCA--------------------------
-------------------------------------------ATTGGG-------
>Capsicum_minutiflorum_(EU580970)_PSC1_just_copy 
----------------------AGCAGAGAACT-AAAAA-TCC-TCATGTT-AACGA---
---ACGGT--------------T--------CCA--------------------------
-------------------------------------------ATTGGG-------
>Capsicum_pubescens_(AY348982)_PSC1_just_copy 
----------------------AGCAGAGAACT-AAAAA-TCC-TCATGTT-AACGA---
---ACGGT--------------T--------CCA--------------------------
-------------------------------------------ATTGGG-------
>Cuatresia_exiguiflora_(EU580981)_PSC2 
--------------TTGGTA-GAGCAGAAGACT-CAAAA-TCCTTCATGTT-----A---
---CCGGT--------------T--------CCA--------------------------
---------A-----------------------TC-----TGGATTGGG-------
>Cuatresia_riparia_(EU580982)_PSC2 
--------------TTGGTA-GAGCGAAAGACT-CAAAA-TCCTTCATGTT-----A---
---CCGGT--------------T--------CCA--------------------------
---------A-----------------------TC-----TGGATGGG--------
>Lycianthes_ciliolata_(EU581016)_PSC1_just_copy 
----------------------AGCAGAAAACT-GAAAA-TCC-TCATATT-----A---
---CCGGT--------------T--------CCC--------------------------
---------A-----------------------TC-----TGGATTGG--------
>Lycianthes_peduncularis_(EU581020)_PSC1_just_copy 
----------------------AGCAGAAAACT-GAAAA-TCC-TCATATT-----A---
---CCGGT-------------TC--------CCA--------------------------
---------------------------------TC-----TGGATTGG--------
>Lycianthes_inaequilatera_(EU581018)_PSC1_just_copy 
----------------------AGCAGAGAACT-GAAAA-TCC-TCATATT-----A---
---CCGGT--------------T--------CCC--------------------------
---------A-----------------------TC-----TGGATTGG--------
>Solanum_dulcamara_(HM006840)_PSC1_just_copy 
-----------------------GCAAAGGACT-AAAAA-TCC-TCATGGT----TA---
---GCGGT--------------T--------CCA--------------------------
---------A-----------------------TC-----GAGATTGGG-------
>Solanum_lycopersicum_(NC007898)_PSC1_just_copy 
--------------------------AAGGACT-CTAAA-TCC-TCATGTT-----A---
---GCGGT--------------T--------CCA--------------------------
---------A-----------------------TC-----GAGATTGGG-------
>Solanum_aviculare_(HM006836)_PSC1_just_copy 
-----------------------GCAAAGGAAT-GAAAA-TCC-TCATGTT-----A---
---GCGGT--------------T--------CCA--------------------------
---------A-----------------------TC-----GAGATTGGGG------
>Solanum_herculeum_(DQ180466)_PSC1_just_copy 
---------------------GCGCAAAGAACT-GAAAA-TTC-TCATGTT-----A---
---GCGGT--------------T--------CCA--------------------------
---------C-----------------------TC-----GAGATTGGGG------
>Solanum_trisectum_(JN130370)_PSC1_just_copy 
-----------------------GCAAAGAACT-GAAAA-TTC-TCATGTT-----A---
---GCGGT--------------T--------CCA--------------------------
---------A-----------------------TC-----TAGATTGGGG------
>Solanum_abutiloides_(AY266236)__PSC1_just_copy 
---------------------GCGCAAAGGACT-GAAAA-TCC-TCATGTT-----A---
---GCGGT--------------T--------CCA--------------------------
---------A-----------------------TC-----TCGATTGGG-------
>Solanum_betaceum_(DQ180426)_PSC1_just_copy 
-----------------------GCAAAGGACT-GAAAA-TCC-TCATGTT-----A---
---GCGGT--------------T--------CCA--------------------------
---------A-----------------------TC-----TGGATTGGG-------
>Solanum_wendlandii_(DQ180440)_PSC1_just_copy 
-----------------------GCAAAGGGCT-GTAAA-TCC-TCATGTT-----AG--
----CGGT--------------T--------CCA--------------------------
---------A-----------------------TCCAGATTAGATTGGG-------
>Lycianthes_glandulosa_(EU581017)_PSC2 
------------------TA-GACAAAAGGACT-GTAAA-TTC-TTATGTT-----A---
---ACGGT--------------T--------CTA--------------------------
---------A-----------------------TT-----GGGATTGG--------
>Lycianthes_multiflora_(EU581019)_PSC2 
-------------ATTGGTA-GACAAAAGGACT-GTAAA-TTA-TCATGTT-----A---
---ACGGT--------------T--------CTA--------------------------
---------A-----------------------TT-----GGGATTGG--------
>Lycianthes_ciliolata_(EU581016)_PSC3 
--------------TTGGTA-GACCAAAGGACT-CTAAA-TTC-TCATGTT-----A---
---ACGGT----------------------------------------------------
---------------------------------TC-----CGGTTGGGG-------
>Lycianthes_peduncularis_(EU581020)_PSC3 
------------------TA-GACCAAAGGACT-CTAAA-TTC-TCATGTT-----A---
---ACGGT----------------------------------------------------
---------------------------------TC-----CGGTTGGGG-------
>Lycianthes_inaequilatera_(EU581018)_PSC4 
------------------TA-GACTAAAGTATT-GTAAA-TTC-TCATGTT-----A---
---ATGGT--------------T--------CCG--------------------------
--------------------------------------------------------
>Lycianthes_inaequilatera_(EU581018)_PSC5 
-------------GTTGGTA-GACTAAAGTATT-GTAAA-CTC-TCAGGTT-----A---
---ACGGT----------------------------------------------------
---------------------------------TC-----CGGTTGGGG-------
>Lycianthes_inaequilatera_(EU581018)_PSC3 
-------------ATTGGTA-GACCAAAGGACT-CTAAA-TTC-TCATGTT-----A---
-------------------------------ACG--------------------------
---------A-----------------------TT-----CCGATTGGG-------
>Lycianthes_inaequilatera_(EU581018)_PSC2 
------------------TA-GACCAAAGGCCT-GTAAA-TTC-TCATGTT-----A---
---ACGGT----------------------------------------------------
---------------------------------TC------TGATTGGG-------
>Lycianthes_heteroclita_(DQ180414)_PSC1_just_copy 
------CTTCTAATTGGATA-AACCACGGTACT-GTAAA-TTC-TCATGTT-----A---
---ACGGT--------------T--------TTA--------------------------
---------A-----------------------TT-----GGGATTGG--------
>Lycianthes_multiflora_(EU581019)_PSC1_just_copy 
---------CTAATTGGATA-AACCACGGTACT-GTAAA-TTC-TCATGTT-----A---
---ACGGT--------------T-------------------------------------
----------------------------------------TTAATTGGG-------
>Lycianthes_glandulosa_(EU581017)_PSC1_just_copy 
---------CTAATTGGATA-AACCACGGTACT-GTAAA-TTC-TCATGTT-----A---
---ACGGT--------------T--------TTA--------------------------
---------A-----------------------TT-----GGGATTGG--------
>Lycianthes_ciliolata_(EU581016)_PSC2 
------------------TA-GACCAAAGAACT-GTAAA-TTC-TCATATT-----AATA
TTACCGGT--------------T--------CCC--------------------------
---------A-----------------------TC-----TGGA------------
>Lycianthes_peduncularis_(EU581020)_PSC2 
------------------TA-GACCAAAGAACT-GTAAA-TTC-TCATATT-----AATA
TTACCGGT--------------T--------CCC--------------------------
---------A-----------------------TC-----TGGATTGG--------
>Solanum_pseudocapsicum_(DQ180436)_PSC1_just_copy 
-----------------------GCAAAGGACT-GTAAA-TCC-TCATGTT-----A---
---TCGGT--------------T--------CCA--------------------------
---------A-----------------------TC-----TGGATTGGG-------
>Discopodium_penninervium_(EU580986)_PSC1_just_copy 
----------------------AGCAGAGGGCT-GAAAA-TTC-TCATGTT-----A---
---ACGGT--------------T--------TCA--------------------------
---------A-----------------------TC-----CGGA------------
>Nothocestrum_longifolium_(EU581038)_PSC1_just_copy 
----------------------AGCAGAGGGCT-GAAAA-TTC-TCACGTT-----A---
---ACGGT--------------T--------TCA--------------------------
---------A-----------------------TC-----CGGATTGG--------
>Tubocapsicum_anomalum_(EU581066)_PSC1_just_copy 
----------------------AGCATAGGGCT-GAAAA-TTC-TCACGTT-----A---
---ACGGT--------------T--------CCA--------------------------
---------A-----------------------TC-----CGGATTGG--------
>Physalis_alkekengi_(DQ180420)_PSC1_just_copy 
----------------------AGCAGAGGGCT-GAAAA-TCC-TCATGTT-----A---
---CGGGT--------------T--------CCA--------------------------
---------A-----------------------TC-----CGGATTGG--------
>Physalis_carpenteri_(EU581042)_PSC1_just_copy 
----------------------AGCAGAGGGCT-GAAAA-TCC-TCATGTT-----A---
---CGGGT--------------T--------CCA--------------------------
---------A-----------------------TC-----CGGATTGG--------
>Capsicum_baccatum_(EU580969)_PSC2 
-------------ATTGGGAAGACCAGAGGACT-CTAAA-TCC-TCCTGTT---------
------------------------------------------------------------
---------A-----------------------AC---------------------
>Capsicum_pubescens_(AY348982)_PSC2 
-------------------AAGACCAGAGGACT-CTAAA-TCC-TCCTGTT---------
------------------------------------------------------------
---------A-----------------------AC---------------------
>Capsicum_minutiflorum_(EU580970)_PSC2 
-------------------AAGACCAGAGGACT-CTAAA-TCC-TCCTGTT---------
------------------------------------------------------------
---------A-----------------------AC---------------------
>Capsicum_chinense_(EU603443)_PSC2 
-------------------AAGACCAGAGGACT-CTAAA-TCC-TCCTGTT---------
------------------------------------------------------------
---------A-----------------------AC---------------------
>Salpichroa_origanifolia_(EU581052)_PSC1_just_copy 
----------------------AGCAGAGGTCT-GAAAA-TCC-TCGTGTT-----A---
---CCGGT--------------T--------CCA--------------------------
---------A-----------------------TS-----TAGATTGGGG------
>Physalis_philadelphica_(EU581045)_PSC1_just_copy 
----------------------AGCAGAGGGAT-GAAAA-TCC-TCATGTT-----A---
---GGGAT--------------T--------CAA--------------------------
---------A-----------------------TT-----TGGATTGGGGGG----
>Physalis_peruviana_(EU581044)_PSC1_just_copy 
----------------------AGCAGAGGGAT-GAAAA-TCC-TCATGTT-----A---
---CGGGT--------------T--------AAA--------------------------
---------A-----------------------TT-----TGGATTGGGGGG----
>Physalis_heterophylla_(EU581043)_PSC1_just_copy 
----------------------AGCAGAGGTAT-GAAAA-TCC-TCATGTT-----A---
---CGGGT--------------T--------CAA--------------------------
---------A-----------------------TT-----TGGATTGGGGGG----
>Margaranthus_solanaceus_(EU581025)_PSC1_just_copy 
----------------------AGCAGAGGGAT-GAAA--TCC-TCATGTT-----A---
---CGGGT--------------T--------CCA--------------------------
---------------------------------TT-----TGGATTGGGGG-----
>Witheringia_solanacea_(EU581074)_PSC1_jsut_copy 
----------------------AGCAGAGGGCT-GAAAA-TCC-TCATGTT-----A---
---CGGGT--------------T--------CCA--------------------------
---------A-----------------------TA-----TAGATTGGGG------
>Deprea_sylvarum_(EU580985)_PSC1_just_copy 
----------------------AGCATAGTGTT-TAAAA-TCT-TCATGTT-----A---
---TGGGT-----------------------TCA--------------------------
---------------------------------TA-----TAGATTGGGG------
>Larnax_subtriflora_(EU581009)_PSC1_just_copy 
----------------------AGCATAGTGTT-TAAAA-TCT-TCATGTT-----A---
---TGGGT-----------------------TCA--------------------------
---------------------------------TA-----TAGATTGGGG------
>Eriolarynx_lorentzii_(EU580990)_PSC1_just_copy 
----------------------AGCAGAGGGCT-GAAAA-TCC-TCATGTT-----A---
---CGGGT--------------T--------CTA--------------------------
---------A-----------------------TA-----TAGATTGGGG------
>Acnistus_arborescens_(EU580954)_PSC1_just_copy 
----------------------AGCAGAGGGCT-GAAAA-TCC-TCATGTT-----A---
---CGGGT--------------T--------CTA--------------------------
---------A-----------------------TA-----TAGATTGGGG------
>Iochroma_australe_(EU580999)_PSC1_just_copy 
----------------------AGCAGAGGGCT-GAAAA-TCC-TCATGTT-----A---
---CGGGT--------------T--------CTA--------------------------
---------A-----------------------TA-----TAGATTGGGG------
>Saracha_punctata_(EU581053)_PSC1_just_copy 
----------------------AGCAGAGGGCT-GAAAA-TCC-TCATGTT-----A---
---CGGGT--------------T--------CTA--------------------------
---------A-----------------------TA-----TAGATTGGGG------
